# Supplementary material for: Immunomodulating Effects of Heat-Killed Lactobacillus rhamnosus and Lactobacillus reuteri on Peripheral Blood Mononuclear Cells from Healthy Dogs
Source: Vet Sci. 2025 Mar 2;12(3):226. doi: 10.3390/vetsci12030226 (PMC11946048; doi:10.3390/vetsci12030226)
Supplement: Supplementary file 1 [file vetsci-12-00226-s001.zip]

Archive with 1 entries (1 files):
- vetsci-3474775-supplementary.pdf
